# Supplementary material for: Immunogenicity of Pigeon Circovirus Recombinant Capsid Protein in Pigeons
Source: Viruses. 2018 Oct 31;10(11):596. doi: 10.3390/v10110596 (PMC6265742; doi:10.3390/v10110596)
Supplement: Supplementary file 1 [file viruses-10-00596-s001.zip]

Archive with 3 entries (3 files):
- Figure S1.tif
- Figure S2.tif
- Table S1.pdf
